# Supplementary material for: Assessment of Antibody-Titer Changes after Second and Third Severe Acute Respiratory Syndrome Coronavirus 2 mRNA Vaccination in Japanese Post-Kidney-Transplant Patients
Source: Vaccines (Basel). 2023 Jan 6;11(1):134. doi: 10.3390/vaccines11010134 (PMC9866315; doi:10.3390/vaccines11010134)
Supplement: Supplementary file 1 [file vaccines-11-00134-s001.zip]

Archive with 1 entries (1 files):
- vaccines-2022976-supplementary.pdf
